# Supplementary material for: A Pilot Study on Dietary Choices at Universities: Vending Machines, Canteens, and Lunch from Home
Source: Nutrients. 2024 May 31;16(11):1722. doi: 10.3390/nu16111722 (PMC11174703; doi:10.3390/nu16111722)
Supplement: Supplementary file 1 [file nutrients-16-01722-s001.zip]

Archive with 1 entries (1 files):
- nutrients-3020925-supplementary.pdf
